# Supplementary material for: In-situ synchrotron X-ray diffraction data for the dynamic reaction processes between titanium and air under laser irradiation
Source: Data Brief. 2020 Jan 21;29:105155. doi: 10.1016/j.dib.2020.105155 (PMC7187328; doi:10.1016/j.dib.2020.105155)
Supplement: Multimedia component 1 [file mmc1.xml]

<?xml version="1.0" encoding="utf-8" standalone="no"?>
<data>
  <datasets>
    <author>sguo2@lsu.edu</author>
    <type>1</type>
    <dataset>
      <name>In-situ synchrotron X-ray diffraction data for the dynamic reaction processes between titanium and air under laser irradiation</name>
      <caption />
      <description>In-situ synchrotron X-ray diffraction test raw TIF images</description>
      <filetype>
        <name />
      </filetype>
      <filesize />
      <source>0</source>
      <sourcename>Original Data</sourcename>
      <access>
        <type>1</type>
        <name>Data available in data repository</name>
        <reponame>Mendeley Data</reponame>
        <PersistentId>http://dx.doi.org/10.17632/8fmsg3jnzc.1</PersistentId>
        <deeplinkurl>http://dx.doi.org/10.17632/8fmsg3jnzc.1</deeplinkurl>
      </access>
    </dataset>
  </datasets>
</data>
